# Supplementary material for: From Hormones to Harvests: A Pathway to Strengthening Plant Resilience for Achieving Sustainable Development Goals
Source: Plants (Basel). 2025 Jul 27;14(15):2322. doi: 10.3390/plants14152322 (PMC12348992; doi:10.3390/plants14152322)
Supplement: Supplementary file 1 [file plants-14-02322-s001.zip]

Archive with 3 entries (3 files):
- plants-3751658 FigureS1.pdf
- plants-3751658 TableS1.pdf
- plants-3751658 TableS2.pdf
